# Supplementary material for: Comparative Genomics and Physiological Investigation of a New Arthrospira/Limnospira Strain O9.13F Isolated from an Alkaline, Winter Freezing, Siberian Lake
Source: Cells. 2021 Dec 3;10(12):3411. doi: 10.3390/cells10123411 (PMC8700078; doi:10.3390/cells10123411)
Supplement: Supplementary file 1 [file cells-10-03411-s001.zip]

Archive with 1 entries (1 files):
- cells-1444419-supplementary.pdf
